# Supplementary material for: Enhancing Care Through a Virtual Canadian Community of Practice for Managing Immune-Related Adverse Events
Source: Curr Oncol. 2025 Feb 27;32(3):140. doi: 10.3390/curroncol32030140 (PMC11941491; doi:10.3390/curroncol32030140)
Supplement: Supplementary file 1 [file curroncol-32-00140-s001.zip]

Archive with 2 entries (2 files):
- curroncol-3404452-IRB waiver proof.pdf
- Table S1.pdf
